# Supplementary material for: Identification of Novel Extracellular-Signal-Regulated Kinase 2 Inhibitors Through Machine Learning-Driven De Novo Design, Molecular Docking, and Free-Energy Perturbation
Source: Pharmaceuticals (Basel). 2026 Feb 20;19(2):337. doi: 10.3390/ph19020337 (PMC12943845; doi:10.3390/ph19020337)
Supplement: Supplementary file 1 [file pharmaceuticals-19-00337-s001.zip]

Archive with 1 entries (1 files):
- pharmaceuticals-4149158-supplementary.pdf
